# Supplementary material for: Plasma Acylcarnitines and Amino Acid Levels As an Early Complex Biomarker of Propensity to High-Fat Diet-Induced Obesity in Mice
Source: PLoS One. 2016 May 16;11(5):e0155776. doi: 10.1371/journal.pone.0155776 (PMC4868278; doi:10.1371/journal.pone.0155776)
Supplement: S1 Data — Detailed data tables are corresponding to the figures presented in the main body of the manuscript. Data tables corresponding to the S1 Fig are also included. (XLSX) [file pone.0155776.s001.xlsx]

## Sheet: Fig. 2
			2w	4w	6w	8w	10w	12w	14w	16w	18w	20w	22w	24w
Fig. 2 A	B6 M HFD	AV	7.00402	14.209	19.7629	22.3981	24.179	25.406	25.5014	26.8056	28.358	29.6534	31.8485	33.2628
		SD	0.68934	2.27357	1.88614	1.71661	1.48431	1.47585	1.73895	2.55506	3.335	4.15163	4.98282	5.52026
	B6 M STD	AV	6.86429	13.7471	19.1636	21.64	23.2964	24.6258	25.3236	25.9243	27.12	27.945	27.7864	27.8486
		SD	0.730697	2.44244	1.18117	1.59122	1.43511	1.43464	1.50553	1.41227	1.77696	2.5179	1.49035	1.86421
Fig. 2 B	B6 F HFD	AV	6.99356	13.2621	17.5244	19.7116	21.3234	22.2551	22.9688	24.2484	25.6461	27.6403	30.1603	32.1903
		SD	0.799978	1.9833	1.42071	1.54082	1.40644	1.42478	2.08549	3.16582	4.05919	5.11833	5.61255	6.41822
	B6 F STD	AV	6.93091	13.1	17.117	18.922	21.033	21.786	22.2618	22.8609	24.312	23.2727	24.286	23.7373
		SD	0.560847	1.98847	1.29052	1.28428	0.948321	1.06367	1.06564	1.28349	2.84076	0.899479	0.88421	0.94306

## Sheet: Fig. 3
Fig. 3 A	Body weight			Fig. 3 B	Body weight gain
Female				Female
Range	frequency	% frequency		Range	frequency	% frequency
24	8	10.9589		2	6	8.21918
27	9	12.3288		4	5	6.84932
30	11	15.0685		6	7	9.58904
33	15	20.5479		8	11	15.0685
36	8	10.9589		10	12	16.4384
39	12	16.4384		12	3	4.10959
42	8	10.9589		14	10	13.6986
>45	2	2		>16	19	26
Male				Male
Range	frequency	% frequency		Range	frequency	% frequency
24	0	0		2	3	3.7037
27	6	7.40741		4	20	24.6914
30	20	24.6914		6	11	13.5802
33	18	22.2222		8	13	16.0494
36	19	23.4568		10	11	13.5802
39	10	12.3457		12	8	9.87654
42	2	2.46914		14	8	9.87654
>45	7	9		>16	8	10
Fig. 3 B	AUC			Fig. 3 D	∆AUC
Female				Female
Range	frequency	% frequency		Range	frequency	% frequency
1000	13	17.8082		0	15	20.5479
1200	11	15.0685		200	10	13.6986
1400	14	19.1781		400	10	13.6986
1600	11	15.0685		600	9	12.3288
1800	13	17.8082		800	8	10.9589
2000	4	5.47945		1000	7	9.58904
2200	2	2.73973		1200	5	6.84932
>2400	5	6		>1400	9	12
Male				Male
Range	frequency	% frequency		Range	frequency	% frequency
1000	4	4.93827		0	5	6.17284
1200	4	4.93827		200	8	9.87654
1400	3	3.7037		400	12	14.8148
1600	10	12.3457		600	18	22.2222
1800	21	25.9259		800	11	13.5802
2000	14	17.284		1000	9	11.1111
2200	13	16.0494		1200	8	9.87654
>2400	12	14		>1400	10	12
Fig. 3 E	HOMA-IR			Fig. 4 F	∆HOMA-IR
Female				Female
Range	frequency	% frequency		Range	frequency	% frequency
0.4	2	2.73973		0.4	17	23.2877
0.8	8	10.9589		0.8	13	17.8082
1.2	8	10.9589		1.2	9	12.3288
1.6	14	19.1781		1.6	12	16.4384
2	14	19.1781		2	7	9.58904
2.4	11	15.0685		2.4	4	5.47945
2.8	3	4.10959		2.8	2	2.73973
>3,2	13	18		>3,2	9	13
Male				Male
Range	frequency	% frequency		Range	frequency	% frequency
0.4	4	4.93827		0.4	17	20.9877
0.8	6	7.40741		0.8	12	14.8148
1.2	16	19.7531		1.2	13	16.0494
1.6	14	17.284		1.6	12	14.8148
2	10	12.3457		2	2	2.46914
2.4	6	7.40741		2.4	7	8.64198
2.8	5	6.17284		2.8	8	9.87654
>3,2	20	25		>3,2	10	12

## Sheet: Fig.4 A
														0.957	BW 24W
													0.433	0.191	BW 12W
												0.433	0.423	0.331	BW 4W
											0.266	0.153	0.507	0.5	∆INS 0´
										0.926	0.337	0.212	0.635	0.623	∆HOMA
									0.517	0.236	0.313	0.136	0.521	0.548	∆Glu 0´
								-0.0757	-0.0326	-0.00523	0.0741	-0.159	0.0859	0.121	∆AUC
							-0.0275	0.257	0.861	0.873	0.202	0.192	0.596	0.583	INS 0´ 22W
						0.95	-0.0104	0.455	0.891	0.806	0.283	0.191	0.646	0.642	HOMA 22W
					0.458	0.211	0.0527	0.806	0.421	0.145	0.394	0.199	0.475	0.48	Glu 0´ 22W
				0.0162	0.0457	0.0385	0.796	0.00556	0.0657	0.0833	0.00462	-0.221	0.15	0.212	AUC 22W
			-0.102	0.0976	0.252	0.221	-0.123	0.136	-0.113	-0.2	-0.152	0.0366	0.193	0.191	INS 0´ 12W
		0.943	-0.0364	0.0908	0.18	0.148	-0.011	0.00229	-0.202	-0.267	-0.155	0.00541	0.115	0.114	HOMA 12W
	0.122	-0.142	0.037	-0.135	-0.207	-0.168	0.202	-0.638	-0.305	-0.173	-0.0222	-0.00942	-0.286	-0.316	Glu 0´ 12W
-0.359	-0.0506	0.0756	0.141	-0.11	0.135	0.17	-0.42	0.147	0.173	0.167	-0.103	-0.129	0.0289	0.0677	AUC 12W
Glu 0´ 12W	HOMA 12W	INS 0´ 12W	AUC 22W	Glu 0´ 22W	HOMA 22W	INS 0´ 22W	∆AUC	∆Glu 0´	∆HOMA	∆INS 0´	BW 4W	BW 12W	BW 24W	BWG

## Sheet: Fig.4 B
														0.979	BW 24W
													0.566	0.417	BW 12W
												0.438	0.65	0.627	BW 4W
											0.27	0.183	0.314	0.301	∆INS 0´
										0.94	0.317	0.253	0.405	0.384	∆HOMA
									0.299	0.0333	0.204	0.0659	0.209	0.215	∆Glu 0´
								-0.142	0.193	0.23	0.157	-0.0493	0.231	0.264	∆AUC
							0.119	0.0592	0.775	0.81	0.258	0.19	0.308	0.292	INS 0´ 22W
						0.911	0.117	0.302	0.826	0.744	0.326	0.227	0.425	0.408	HOMA 22W
					0.368	0.016	0.0228	0.687	0.28	0.00877	0.196	0.177	0.314	0.295	Glu 0´ 22W
				-0.283	0.119	0.252	0.757	-0.222	0.138	0.239	0.119	-0.0728	0.185	0.225	AUC 22W
			-0.0523	0.0697	0.137	0.0976	-0.181	0.161	-0.332	-0.387	-0.112	0.0266	0.0897	0.0915	INS 0´ 12W
		0.965	-0.0537	0.0936	0.0979	0.0469	-0.123	0.00992	-0.393	-0.433	-0.122	0.0104	0.0717	0.0706	HOMA 12W
	0.0361	-0.173	0.044	0.00445	-0.006	-0.0265	0.213	-0.668	-0.0827	0.00512	0.0509	0.0906	0.104	0.0904	Glu 0´ 12W
-0.278	0.0777	0.169	-0.0829	-0.298	-0.026	0.0931	-0.659	0.00789	-0.0855	-0.0325	-0.193	-0.0358	-0.219	-0.232	AUC 12W
Glu 0´ 12W	HOMA 12W	INS 0´ 12W	AUC 22W	Glu 0´ 22W	HOMA 22W	INS 0´ 22W	∆AUC	∆Glu 0´	∆HOMA	∆INS 0´	BW 4W	BW 12W	BW 24W	BWG

## Sheet: Fig. 5 A
	Car	C2	C3	C4	C5	C4-OH	C6	C4-DC	C8	C10:1	C10	C12	C14:2	C14:1	C14	C16:1	C16	C16:1-OH	C16-OH	C18:2	C18:1	C18	C18:1-OH	C18-OH	C20:4	C20	C16-DC	C2-C7	C8-C14	C16-C20	All C2-C20	Ala	Thr	Pro	Val	Leu+Ile	Orn	Lys	Gln	Arg	Tyr	Trp	BCAA	All AA
F 22W	-0.167	-0.0736	-0.36	0.0832	-0.255	0.153	-0.0149	-0.271	-0.21	-0.162	-0.0891	0.0817	0.0196	-0.108	0.0226	-0.0457	-0.021	-0.00931	0.0174	-0.0343	-0.121	-0.16	-0.068	-0.102	-0.12	-0.0813	0.303	-0.076	-0.0547	-0.0499	-0.0748	-0.273	-0.188	-0.00875	-0.327	-0.0056	0.0327	0.0479	-0.0768	-0.0934	0.00966	-0.0721	-0.0248	-0.0869
F 4W	0.0751	0.111	-0.106	-0.0795	0.00569	-0.105	-0.0622	-0.121	-0.117	-0.0999	-0.114	-0.084	-0.0809	0.00995	-0.0991	-0.0901	-0.0799	-0.133	-0.0365	-0.114	-0.0445	-0.0546	-0.137	-0.0215	0.0152	0.0376	0.052	0.113	-0.121	-0.092	0.0822	-0.156	-0.188	-0.0916	-0.237	-0.116	-0.0363	-0.0375	0.0759	-0.191	-0.205	-0.0964	-0.11	-0.155
M 22W	0.315	0.0184	-0.0629	0.189	0.0175	-0.09	-0.247	-0.13	-0.105	-0.0578	-0.104	-0.27	-0.329	-0.458	-0.301	-0.422	-0.28	-0.238	-0.311	-0.327	-0.444	-0.266	-0.368	-0.15	-0.207	-0.134	0.454	0.00737	-0.349	-0.348	-0.00556	0.168	0.164	0.0851	0.0776	0.0735	0.333	0.331	0.324	0.332	0.237	-0.0185	0.0759	0.263
M 4W	-0.0102	0.00422	-0.0886	0.0464	0.0189	-0.0871	0.194	-0.0694	0.167	0.077	0.0898	0.0247	0.125	0.0597	0.0109	-0.123	-0.0512	-0.0011	0.195	-0.0422	-0.0533	0.0611	-0.113	0.123	0.0578	0.0893	0.148	0.00318	0.0516	-0.0367	-0.0261	-0.00289	0.109	0.223	0.171	0.211	0.167	0.289	0.268	0.0992	0.247	0.253	0.221	0.211

## Sheet: Fig. 5 B
	Car	C2	C3	C4	C5	C4-OH	C6	C4-DC	C8	C10:1	C10	C12	C14:2	C14:1	C14	C16:1	C16	C16:1-OH	C16-OH	C18:2	C18:1	C18	C18:1-OH	C18-OH	C20:4	C20	C16-DC	C2-C7	C8-C14	C16-C20	All C2-C20	Ala	Thr	Pro	Val	Leu+Ile	Orn	Lys	Gln	Arg	Tyr	Trp	BCAA	All AA
F 22W	0.147	0.0577	0.0696	0.158	0.0161	0.117	-0.00815	0.0545	-0.0951	-0.0915	0.0826	0.0733	0.124	0.0681	0.00752	0.0148	0.0922	-0.0221	0.0372	0.0759	0.0629	0.0802	0.00958	0.138	0.203	0.21	0.0341	0.0588	0.0186	0.106	0.0614	0.0331	0.113	0.202	0.00636	0.223	0.166	0.246	0.154	0.163	0.255	0.0415	0.211	0.206
F 4W	-0.211	0.0375	-0.239	-0.139	0.0892	0.197	0.18	-0.19	0.019	0.0966	-0.0375	0.143	0.103	0.201	0.159	0.215	0.164	0.154	-0.188	0.184	0.15	0.133	0.157	-0.00788	0.205	0.0532	-0.168	0.0254	0.123	0.169	0.0323	-0.158	-0.149	-0.118	-0.0266	0.0555	-0.102	-0.0421	0.0426	-0.197	-0.0539	-0.141	0.0306	-0.0461
M 22W	0.294	-0.0586	0.0113	0.186	0.097	-0.0921	-0.269	-0.0707	-0.0287	-0.13	-0.163	-0.285	-0.317	-0.385	-0.289	-0.347	-0.304	-0.267	-0.186	-0.333	-0.424	-0.272	-0.385	-0.146	-0.228	-0.0896	0.272	-0.0623	-0.328	-0.347	-0.0744	0.151	0.156	0.122	0.103	0.115	0.342	0.34	0.369	0.351	0.15	-0.116	0.118	0.327
M 4W	-0.0445	0.0713	-0.103	0.0365	0.0446	-0.141	0.186	-0.0192	0.247	0.152	0.119	0.123	0.209	0.189	0.0928	0.0464	0.014	-0.0175	0.159	0.0852	0.0729	0.0903	-0.0409	0.145	0.164	0.185	0.127	0.0663	0.182	0.0754	0.0627	-0.00694	0.148	0.0983	0.163	0.127	0.161	0.262	0.235	0.0995	0.174	0.193	0.135	0.188

## Sheet: Fig. 6 A
	2w	4w	5w	6w	7w	8w	9w	10w	11w	12w	13w	14w	15w	16w	17w	18w	19w	20w	21w	22w	23w	24w
BHM6	8.4	19.06	21.7	24.24	25.46	25.89	26.43	27.26	27.88	28.44	28.76	29.43	30.66	32.48	33.5	34.38	35.6	37	39.3	41.92	40.27	43.6
BHM12	7.76	16.21	19.12	22.12	24.4	25.1	26.3	27.12	26.85	27.88	29.29	30.82	31.73	33.17	34.6	34.6	36.78	39.27	40.44	43.03	43.74	46.63
BHM5	8.5	14.33	18.11		21.21		23.63		24.31		25.77		26.7		31.93	32.33	33.8	37.18	38.66	42.02	42.05	45.54
BHM2	7.63	15.2		20.36		22.16		24.03		25.1		27.34		28.66		33.22		36.72		40.25		45.1
BHM11	7.15	15.07	18.9	21.53	23.69	24.46	25.32	27.06	27.67	28.23	27.39	27.83	28.83	30.71	34.02	35.31	37.09	39.14	40.41	41.23	41.5	44.21
BHM9	8.04	16.3	20.14	23.13	24.97	25.16	26.29	27.56	27.56	28.57	26.7	27.7	28.56	30.07	31.53	34.03	35.41	37.2	38.02	39.84	39.85	43.65
BHM1	6.69	12.83	16.42		21.19		22.93		23.62		25.29		26.78		27.58	32.37		34.7		38.05		41.62
BHM10	7.44	17.31	19.41	20.94	22.28	23.3	24.06	24.29	25.46	25.35	25.43	25.54	26.15	29.03	31.19	31.92	33.17	33.41	35.25	36.84	36.81	38.88
BHM7	7.086	13.45	19.61	20.58	22.1	22.72	23.6		24.08		26.11	25.24	25.75	26.45	27.97	28.56	30.42	30.59	33.51	35.57	37.14	38.39
BHM4	8.16	10.67	14.19		19.36		21.38		24.1		25.31		25.3		28.19	29.08	29.55	31.9	33.87	36.09	36.06	38.35
BHM3	7.85	15.55		20.49		22.95		23.78		25.07		26.17		27.27		29.1		31.73		33.15		37.9
BHM8	6.78	12.99	16.52	19.17	20.36	20.87	21.9	22	22.81	23.13	25.29	24.37	25.3	25.86	27.26	27.95	30.04	31.63	33.06	34.27	33.41	35.87
BLM5	7.34	14.07	17.62	19.97	20.89	22.22	23.11	23.42	23.97	24.11	23.63	24.19	23.63	24.18	24.87	24.41	25.63	25.27	25.44	25.9	25.87	25.87
BLM4	5.08	9.17	17.25	19.59	20.67	20.95	21.67		23.07		22.7	22.86	22.43	22.9	23.17	23.93	23.88	24	24.98	25.19	25.36	26.02
BML10	7.96		16.08	19.5	21.04	22.16	22.3	24.8	26.62	26.56	25.6	25.74	25.64	25.46		25.32	25.03	25.65	26.11	26.54	27.12	26.19
BLM1	6.5	13.07	14.99		19.71		21.81		23.54		24.75		25.23		24.4		26.16	26.28	26.15	27.39	26.45	26.59
BLM8	6.99	12.41	15.68	18.98	20.77	21.67	22.65	23.79	23.93	24.79	23.94	23.71	24.39	24.91	25.23	25.33	25.67	25.77	26.77	27.13	28.86	26.63
BML11	7.36		17.9	18.78	21.24	22.54	22.69	23	23.56	23.99	25.48	24.46	24.76	25.27	25.71	25.72	26.56	26.69	26.61	26.76	27.18	27.1
BLM7	7.05	14.77	18.15	20.76	22.05	23.29	23.79	24.14	24.35	24.93	24.55	24.75	24.75	24.9	24.96	25.54	26.26	26.15	26.39	26.99	27.89	27.62
BLM3	7.52	14.72	18.64	20.37	22.08	23.47		24.73	25.21	26.1	26.65	24.87	25.17	25.2		26.44	26.8	26.32	26.8	27.39	27.57	27.72
BLM6	5.82	9.61	13.71	17.16	19.89	22.47	24.23	24.93	25.75	26.69	26.22	26.13	25.84	26.31	26.56	26.21	25.97	26.6	27.3	27.05	27.27	28.04
BLM2	6.94	13.06	17.46	20.68	21.84	22.43	23.08	24.17	24.76	25.01	24.23	25.4	25.95	26.7	27.19		27.43	27.64	28.28		28.57	28.24
BLM9	6.22	10.4	14.1		19.82		22.54		23.9		25.15	26.69	26.84	27.81	26.07	26.51	25.93	26.59	27.22	27.96	27.03	28.54
BML12	6.85	12.64	18.18	21.15	22.56	23.13	24.02	24.76	25.09	25.82	26.99	26.05	25.71	25.79	26.67	26.48	26.74	27.72	28.14	28.79	28.49	28.77

## Sheet: Fig. 6 B
	2w	4w	5w	6w	7w	8w	9w	10w	11w	12w	13w	14w	15w	16w	17w	18w	19w	20w	21w	22w	23w	24w
BHF2	9.02	17.75	19.4	21.94	22.83	23.61	26.69	26.84	24.28	26.73	30.13	33.82	35.38	40.57	46.84	48.66	50.39	53	54.16	56.18	56.47	59.2
BHF1	7.43	14.42	16.72		19		20.8		22		22.72		24.25		26.41	30.12		31.46		35.42		40.4
BHF3	8.15	14.91	17.93	18.5	20.1	20.88	22.25	22.39	23.44	23.75		25.67	27.86	28.32	29.15	31.85	34.46	37.8		38.59	41.59	42.9
BHF5	7.168	13.25	18.96	19.14	20.02	20.68	20.84		21.66		24.5	27.29	29.44	29.67	30.11	33.84	31.73	33.93	38	39.73	42.49	41.14
BHF10	7.91	12.69		18.79		21.24		23.88		24.02		23.87		24.81		25.84		28.87		35.11		40.55
BHF4	8.56	16.1	18.56	18.5	18.14	21.05	22.54	24.37	23.83	24.89		25.8	28.13	29.37	30.62	30.86	33.86	34.6		34.9	38.37	40.1
BHF9	7	13	16.12	17.54	18.56	20	20.61	21.37	22.72	22.94	23.61	25.13	26.2	27.29	29.23	30.18	33.07	34.9	37.81	38.33	37.8	40.1
BHF8	7.94	14.79	16.3	18.06	19.39	20.55	20.7	22.63	22.25	22.75	23.04	23.2	23.45	26.05	28.74	28.33	31.22	33.63	34.44	36.83	36.42	39.53
BHF7	8	15.36	17.62	18	19.02	20.71	20.48	21.6	22.07	22.89	24.03	23.33	25.36	26.1	27.56	28.03	30.38	33.54	35.6	37.64	36.89	38.92
BHF6	6.87	14	16.9	17.88	19.07	19.89	20.54	21.48	22.42	22	22.59	23.26	23.16	25.26	25.41	26.94	28.4	31.12	34.8	34.73	33.5	38.01
BLF4	5.57	9.33						19.43	19.98	19.58	21.02	19.82	19.71	19.55	20.48	20.21	21.05	21.2	21.41		21.46	21.01
BLF2	5.39	7.02	10.62		14.88		17.47		19.53		20.18	20.07	20.52	21.75	20.36	21.03	21.22	21.39	22.3	21.57	22.37	21.77
BLF5	7.03	13.05	13.39	16.7	17.69	17.95		18.77	19.69	20.37	21.92	21.32	21.41	21.26	21.77	21.9	21.3	21.99	23.2	22.96	22.59	21.98
BLF3	6.07	12.57	14.23	14.66	15.22	17.48	18.1	18.72	20.1	20.23	20.6	20.65	20.44	20.26	20.64	22.03	21.37	21.67	22.02	22.67	22.52	23.7
BLF9	6.08	11.76	14.8	15.01	16.16	17.44	18.56	19.23	20	20.33	22.6	20.35	20.61	21.25	21.3	21.44	21.17	21.8	25.33	26.34	25.15	23.76
BLF7	5.88	9.49	12.36	17.7		18.82	19.89	20.41	21.33	21.27		20.91	21.41	21.49	21.46	22.71	21.72	22.38	22.75	22.73	23.18	23.5
BLF1	6.63	11.59				19.72		21.74		22.89		22.32		23.18	24.71	24.09	23.79	24.61	24.87	24.44	24.06	24
BLF8	6.34	12.25	15.34	15.98	17.6	18.4	19	20.16	21.31	21.13	22.2	20.93	21.25	21.63		22.42	23.76	23.35	23.37	23.23	24.41	25.78
BLF6	6.9	10.54	14.5	16.94	17.89		21.4	21.79	22.2	22.66	22.92	24.4	22.04	23.02	23.42	23.96	23.23	23.62	25	25.6	25.62	26.05
BLF10	6.61	11.98	15.56	16.27	18.09	18.84	18.95	19.86	20.76		21.91	20.34	20.5	20.51	20.3	21.48	21.23	21.78	21.86	22.18	22.92	22.87

## Sheet: Fig. 7 A; Fig.8
	Car	C2	C3	C4	C5	C3DC.C4OH	C6	C4DC.C5OH	C8	C10.1	C10	C12	C14.2	C14.1	C14	C16.1	C16	C16.1OH	C16OH	C18.2	C18.1	C18	C18.1OH	C18OH	C16DC	C20	C20.4	Ala	Pro	Val	Thr	Leu.Ile	Orn	Lys	Gln	Arg	Tyr	Trp
BHM1	3.065223798	3.681785276	-0.437340018	-1.552530325	-1.208603455	-2.659348553	-2.88953935	-3.558925804	-4.426689495	-4.473836273	-4.407144899	-2.81988663	-4.75008965	-3.601245236	-2.452060373	-3.030575087	-1.175703195	-5.260915273	-5.44323683	-2.250145123	-1.580022171	-2.483602877	-4.494742958	-4.928781438	-3.407937182	-4.433290179	-3.750126442	6.835139563	8.13557278	7.394378348	6.044296232	8.690607948	6.132748791	3.689240276	7.359231778	6.957205711	6.374174189	7.116714125
BHM2	3.115752513	4.074314599	-0.461034699	-1.343120688	-1.350289177	-2.523562995	-2.753887905	-3.42476245	-4.755367905	-4.096122277	-4.675325198	-3.793466662	-4.214983479	-2.947079134	-2.835997312	-2.236328249	-0.8433449	-5.186150822	-5.212126308	-2.014527882	-1.251814517	-2.671768354	-4.395365171	-4.879420554	-3.304535023	-4.518979127	-3.702217991	6.515740743	7.448253822	7.748918657	5.358389014	9.354951364	5.299280146	3.590641474	7.520479528	6.397065817	5.955487972	7.012303132
BHM3	3.021832966	3.756920111	-0.873493809	-1.786073962	-1.735521683	-3.168671461	-2.802082722	-3.640891567	-4.40134243	-4.043402463	-4.596403012	-3.708195249	-4.52229504	-2.635225391	-2.833254077	-2.077466614	-0.974321039	-4.745438591	-5.187271344	-1.584645978	-1.025787479	-2.451822168	-4.034591834	-4.440056942	-2.990046766	-4.0794424	-3.229526737	6.581329398	7.376135751	7.396723907	5.182079334	8.867556157	5.277814158	3.691473769	7.345463674	6.356291091	6.102232754	6.611417688
BHM4	2.964436499	4.002993591	0.098583375	-1.630075388	-1.729711458	-2.731963147	-2.850977255	-3.382714768	-4.337471781	-3.938564073	-5.030618961	-3.610586461	-4.419149812	-2.981030383	-2.958557527	-2.476283805	-1.311800043	-5.050421589	-4.85157073	-1.912322074	-1.584060881	-2.866620032	-4.174952851	-4.919393326	-3.181701078	-4.072095466	-3.639434615	7.059052047	7.700943323	7.587251638	5.341923547	8.972911755	5.367421351	3.313154114	7.227562332	6.601221796	6.434433566	6.970188572
BHM5	2.92868795	3.995656586	-1.085979138	-2.022903183	-1.46508905	-2.867912713	-3.293580528	-3.369888721	-4.22012776	-4.04990661	-4.560732234	-3.853196316	-4.352187482	-3.138846928	-2.854667486	-2.479480737	-0.914034394	-4.923637728	-4.824546825	-1.712290169	-1.083737487	-2.456244661	-4.22012776	-4.620451469	-3.014095223	-3.912036816	-3.982654383	6.543767222	7.325654037	7.719277561	5.179537082	9.285637357	5.333685324	3.639165975	7.463783779	6.457659295	6.194144178	7.211699457
BHM6	3.076932129	4.234288713	-0.701661519	-1.506559683	-1.605344099	-3.02706129	-2.849156524	-3.540293654	-4.535957973	-3.887262555	-4.270254808	-3.463035171	-4.047111256	-2.861302423	-2.736978256	-2.25091719	-0.870725483	-4.963401988	-4.55793688	-1.70915902	-1.334184078	-2.528327712	-4.081012808	-4.452576365	-3.003307204	-4.423017562	-3.459324592	5.863073818	6.981400586	7.491949682	5.365466311	8.87441097	5.067818931	3.540368183	7.203929829	6.230236065	5.781940065	6.954054816
BHM7	2.87285412	3.693722849	-0.988143793	-2.066499322	-1.590554241	-2.868671183	-3.082365845	-3.392235832	-3.700062471	-4.165425721	-4.293680056	-3.147113374	-4.138026746	-2.613146222	-2.47083	-1.734414839	-0.617779198	-4.720422563	-5.209970788	-1.44693637	-0.773842307	-2.427562019	-3.972359624	-4.370220133	-2.934053942	-4.051766402	-3.371093396	6.115736943	6.914345786	7.359263611	4.890961869	8.789449812	4.796382065	3.390014365	7.137418655	6.118525638	5.665272079	6.403228594
BHM8	3.16041898	3.666676378	-0.936448295	-1.556948157	-1.670878765	-3.251455908	-3.176732361	-3.604443078	-3.440697907	-4.133845088	-4.034754185	-3.902402734	-4.380705166	-3.038711063	-3.160859012	-2.110643264	-0.961013201	-5.114674341	-5.702461006	-1.732169092	-1.143334758	-2.321466331	-4.05380238	-4.49350066	-2.436701595	-4.083072762	-3.322914872	6.332111322	7.33122142	7.46932091	5.076693181	9.13586642	5.156826412	3.669998216	7.412353954	6.400470881	5.891509741	7.061168166
BHM9	3.311701883	4.080530766	-0.56683166	-0.961153113	-1.729342333	-3.156269098	-3.432953416	-3.545282601	-4.364992505	-4.126100596	-4.870541071	-3.720635488	-4.364992505	-3.057088777	-3.156269098	-2.619249273	-1.194906844	-5.417084778	-4.519143184	-2.189159117	-1.423062937	-2.549702538	-3.986338654	-4.349244148	-2.581201205	-3.893006714	-3.580873546	6.393923034	7.163564123	7.489900275	5.26675923	9.076371179	5.529214017	3.849807764	7.680165899	6.5612885	5.781851973	7.170346555
BHM10	3.567371094	3.893090127	-0.800208212	-1.631889112	-1.393703248	-2.810915648	-3.093778434	-3.291604177	-4.211808809	-4.049289879	-4.4929762	-4.000499715	-4.442332467	-2.855367411	-3.084208983	-2.332493448	-1.414407921	-5.253262683	-4.904955989	-2.032167102	-1.373992465	-2.525046813	-4.008467885	-4.405964823	-2.953459233	-3.853175	-3.504062829	6.535272273	7.297015119	7.481377267	5.091327444	8.88065312	5.12321016	3.92087464	7.526046846	6.428936623	6.166694302	6.808169472
BHM11	2.854846937	3.599430221	-0.738029448	-2.113078711	-1.922625591	-3.158801536	-2.719569565	-3.732147516	-4.45808452	-3.559731488	-4.723787685	-3.477255267	-4.045239304	-2.501124534	-2.581167242	-1.764959969	-0.822547241	-4.830759805	-4.78350692	-1.475212362	-0.99513026	-2.528174712	-4.030640505	-4.404017298	-3.143763658	-4.145709835	-3.1497517	6.39422549	7.178102772	7.04801772	5.103049647	8.624668976	4.977317563	3.54084807	7.188983262	6.239902708	6.43898397	6.616439337
BHM12	3.361874465	4.25335528	-0.177940332	-1.018619023	-1.763714102	-3.147206032	-2.697938301	-2.995189825	-4.447733571	-3.818212087	-4.563805743	-3.727557718	-4.36874516	-3.208763925	-3.257554089	-2.726925838	-1.522953034	-5.336995631	-4.976992897	-2.217571885	-1.695033097	-2.660550769	-4.407459672	-4.548538271	-3.034410538	-3.967508388	-3.335515631	6.715925835	7.338963449	7.185929464	5.623758352	8.64591558	5.373949448	3.937883262	7.403619165	6.681943901	5.837263191	7.263054166
BLM1	2.810404501	3.986235276	-0.969641301	-2.111973127	-1.42527461	-2.793253441	-3.318090868	-3.671266246	-4.93060098	-4.20714845	-4.748279423	-3.321163067	-3.912031399	-2.577030332	-2.215396941	-1.52326861	-0.221348017	-4.268706343	-4.915333508	-1.208435548	-0.639720131	-2.143692204	-3.514001269	-4.814528809	-3.401205775	-4.284706684	-3.276042632	6.118382447	6.955716607	7.479065358	4.953513584	8.984638443	4.942014909	3.30320858	6.875590936	6.041303959	5.359696702	6.602368411
BLM2	2.796147747	3.631773322	-0.560338378	-2.084404203	-1.472330339	-3.069776103	-3.39113139	-3.491936089	-4.489743679	-4.236908338	-4.349386321	-3.943921213	-4.226326229	-3.148991338	-2.723419107	-1.909111826	-0.74914294	-4.737151852	-4.909002109	-1.494011405	-1.0443328	-2.497936373	-3.656239141	-4.60581585	-3.299564197	-4.247603627	-3.476898212	6.673915728	7.275751134	7.905680549	5.278298713	9.424380718	5.301449174	3.441742874	7.333563173	6.610567898	5.649346474	6.492805558
BLM3	3.507198937	4.187502099	-0.250815786	-1.337689598	-1.157066916	-2.797259882	-2.842085314	-2.957364324	-4.315130601	-4.024328402	-4.153862454	-3.466048619	-4.393092143	-3.027276313	-2.708195819	-2.203403396	-0.904395515	-5.141809175	-5.606114783	-1.687748303	-1.12413998	-2.447181994	-3.960958788	-4.327709384	-3.171704297	-3.960958788	-3.17970434	6.333147365	7.045390055	7.080361767	4.704215716	8.704335266	4.559142452	3.390131874	7.098858116	6.248464278	5.637337573	6.649959414
BLM4	3.07512548	3.918063625	-0.622775918	-1.746467891	-1.870765608	-2.850288525	-3.156416443	-3.142331703	-3.567214897	-3.915521591	-3.962041607	-3.863849581	-4.320986699	-2.832176775	-2.77245754	-1.991494153	-0.677734802	-4.969682117	-5.620269683	-1.438219541	-0.862736128	-2.34943412	-3.962041607	-4.535643637	-2.62453741	-4.088793313	-3.460785434	6.560485154	7.186083589	6.982479564	5.181357359	8.401426194	4.892462472	3.411741153	7.240642346	6.429149152	5.490186182	6.435464451
BLM5	3.605148989	4.30063245	-0.665051951	-0.832790286	-1.624728273	-3.368098567	-3.156789474	-3.05402974	-4.088347678	-4.472072799	-4.610223138	-4.168390385	-4.591873999	-3.143886069	-3.475243205	-2.561336264	-1.4206617	-5.198009803	-4.961621024	-2.055295339	-1.40853115	-2.610245767	-4.045330293	-4.556155916	-3.015710875	-3.954816285	-3.276197205	6.902257784	7.569225054	7.213856756	5.210770596	8.778429484	5.401886273	3.982558411	7.505681639	6.830529803	5.920647632	7.093812313
BLM6	3.55123695	4.257581406	-0.392009088	-1.209575579	-1.228002748	-3.270463713	-3.358812883	-3.172483305	-4.585806338	-3.801091964	-4.887281733	-3.746367064	-4.833214512	-3.342876291	-3.59815112	-3.111074677	-1.742969824	-5.187386325	-5.115065664	-2.320908888	-1.943817888	-3.012634604	-4.140067331	-5.092076145	-3.038535332	-4.558777666	-3.577948413	7.48562275	7.999048667	7.640995178	6.105834979	8.999662875	5.728519986	4.129114243	7.652295788	7.1139965	6.328534649	7.274955122
BLM7	3.5428166	4.248616301	-0.130365658	-1.183005637	-1.455260066	-2.764389283	-2.931855739	-3.243962364	-4.434593551	-4.025120422	-4.331645582	-3.69437886	-4.331645582	-3.030388263	-3.143007141	-2.195423113	-1.242581368	-5.115764541	-5.115764541	-2.090704652	-1.355118288	-2.775791915	-4.065942416	-4.648741539	-2.844620973	-4.320834666	-3.797188353	6.762597374	7.237611415	7.357659911	5.17276673	8.682069575	5.139234649	3.802439409	7.480288868	6.313779315	5.622287079	6.905927287
BLM8	3.423860634	3.860304195	-0.802841607	-1.457529172	-1.454135887	-2.594247907	-3.40889264	-3.209963347	-4.50273165	-4.344507645	-4.922585496	-3.720788971	-4.218627399	-2.961266721	-2.749812014	-2.1664355	-0.852073409	-4.967037258	-4.990026777	-1.741817959	-1.018419362	-2.544650965	-3.922913155	-4.273890078	-2.964329511	-4.126254079	-3.344055121	6.659541515	7.268359718	7.126375569	4.924771567	8.871854243	5.078226018	3.582359074	7.194038021	6.466451376	5.826434384	6.977257315

## Sheet: Fig. 7 B; Fig. 8
	Car	C2	C3	C4	C5	C3DC.C4OH	C6	C4DC.C5OH	C8	C10.1	C10	C12	C14.2	C14.1	C14	C16.1	C16	C16.1OH	C16OH	C18.2	C18.1	C18	C18.1OH	C18OH	C16DC	C20	C20.4	Ala	Pro	Val	Thr	Leu.Ile	Orn	Lys	Gln	Arg	Tyr	Trp
BHM1	3.918518036	5.718269604	0.015572972	-0.62458935	-0.944467142	-0.16637495	-1.959697822	-3.274336194	-3.815506136	-3.078929398	-3.737675152	-3.226849528	-3.044527971	-2.32869325	-2.521458766	-1.924803566	-0.779223446	-3.880218737	-3.55093503	-0.628786741	-0.365477148	-1.936300224	-3.122358956	-3.764604564	-2.358045462	-5.220246343	-3.175991111	3.798698448	4.924987252	3.743758069	6.418641382	6.54920189	4.006407053	1.425314869	4.836783801	5.072980475	4.447007029	4.553956107
BHM2	3.824897142	5.861115988	-0.307655475	-0.614126153	-1.056140525	-0.068105888	-1.865324016	-3.562249382	-3.408469829	-3.07136146	-3.632170328	-3.098760434	-2.902108498	-2.338473951	-2.338473951	-1.864372541	-0.685388399	-3.970315272	-3.562249382	-0.73332329	-0.328830472	-1.969046443	-2.933467578	-4.022431273	-1.970102967	-5.826613262	-3.559655347	3.598198163	4.97981379	3.82966215	6.373142599	6.630196214	3.992513941	1.645318816	5.012967649	4.952343027	4.351243133	4.637803501
BHM3	3.853166554	5.851115872	0.040443439	-0.393763393	-1.254746999	-0.249992458	-1.918725445	-3.036514274	-3.691165554	-3.243308687	-3.673200999	-3.404239054	-2.974136642	-2.404040775	-2.275107091	-2.024770658	-0.666255861	-3.940324345	-3.496831841	-0.685213775	-0.285446688	-1.689032546	-3.260835913	-4.081637878	-1.857497068	-5.31889666	-3.270707662	3.79852682	5.029972971	3.639900686	6.210674116	6.692348867	3.931699393	1.318462183	4.878407954	4.81692287	4.393430387	4.641320155
BHM4	4.072679703	5.832976278	0.059933785	-0.7401282	-0.864772978	-0.43089645	-1.878952993	-2.69690658	-3.744598779	-2.732031216	-3.757985859	-3.10330496	-2.896541328	-2.239340047	-2.488800906	-1.933088832	-0.869562689	-3.827749147	-3.655594708	-0.613856817	-0.449353104	-2.047617716	-3.445676918	-4.33185367	-2.47003863	-4.562200134	-2.870682664	3.731890921	4.62371792	3.547550091	6.376966323	6.153047277	3.855558723	1.359410586	4.850343166	4.903995879	4.624563268	4.658901406
BHM5	4.269736833	5.800907815	0.200931783	-0.191038947	-0.786552381	-0.484696051	-1.952987266	-3.195747209	-3.583944239	-2.945116074	-3.884804404	-3.109419125	-2.889287625	-2.315338508	-2.572618015	-2.068186416	-0.910733628	-3.939325243	-3.974416563	-0.817606129	-0.72789083	-2.338545393	-3.533860135	-4.198676809	-1.99279952	-5.123382738	-3.486165261	3.962028971	5.043646609	3.844114267	6.350380886	6.72777649	3.830592242	1.719796461	4.990205936	5.206936272	4.511580773	4.564503174
BHM6	3.992813055	5.862062046	0.194106057	-0.41922484	-1.163841355	-0.476580007	-1.750220561	-3.489579753	-3.507762072	-2.915906226	-3.259851323	-3.175229434	-3.02862596	-2.340224872	-2.575092448	-2.297387783	-0.809134309	-4.260769641	-3.908650514	-0.751164443	-0.461639052	-1.985168745	-3.666510462	-3.927084215	-1.68984417	-5.447574642	-3.352301635	4.025179093	5.074686126	3.696625928	6.43414459	6.666271893	4.08457167	1.51885091	4.977741608	5.017350746	4.580161994	4.534802745
BHM7	3.873128993	5.740735103	-0.13363938	-0.596315098	-0.887448154	-0.007641469	-1.961843178	-3.02312422	-3.789833968	-3.028457566	-3.488881558	-3.030241688	-2.898274017	-2.32555421	-2.406406307	-1.781568704	-0.764579949	-3.813001027	-4.020640392	-0.696711791	-0.361650323	-1.966146904	-3.344463315	-4.100683099	-2.092049692	-5.529537075	-3.292070381	3.901543964	5.067892179	3.592684588	6.321912092	6.688746045	3.741612045	1.535593493	5.07143606	5.040664401	4.182789972	4.582024531
BHM8	4.031930772	5.868072188	0.026089012	-0.701920279	-0.811741561	-0.270508856	-1.700936795	-3.000382394	-3.378496878	-2.754249325	-3.539634486	-3.199662683	-2.958344681	-2.329850379	-2.650708646	-1.967700969	-0.6562743	-4.023226959	-3.731820488	-0.787381509	-0.240055483	-1.86374271	-2.852641171	-4.220586394	-2.047213032	-4.944505233	-3.190966976	3.830242598	4.793462569	3.428586615	6.044720424	6.300990033	3.739642038	1.186721257	4.988541122	4.766610427	4.081792102	4.735151032
BHM9	4.185718035	5.790750654	-0.030263132	-0.493487075	-0.542898323	-0.194221511	-1.986522662	-3.044364973	-3.348409903	-2.832520977	-3.604449036	-3.338308807	-3.254023084	-2.208366668	-2.602131017	-1.898807155	-0.711530433	-3.722641991	-3.779583368	-0.666589028	-0.409059993	-1.960213798	-3.581757625	-4.562586878	-2.060030634	-4.98095539	-3.435882854	4.023330773	5.026921427	3.557109375	6.134598747	6.597000561	3.661370386	1.401146256	4.90946008	4.935435567	4.443070964	4.583693491
BHM10	4.003270123	5.961817692	0.018088363	-0.434271175	-1.122600435	-0.363537395	-1.836602535	-2.891717427	-3.413101637	-2.932332146	-3.687832557	-3.385551686	-3.358740428	-2.562616523	-2.594134284	-2.095451047	-0.757423426	-3.895471922	-3.669617118	-0.831742748	-0.325748052	-1.803663725	-3.222896896	-4.057192661	-1.915875716	-5.361808991	-3.324927064	3.987594017	5.007029841	3.732129744	6.29017911	6.584031429	3.8020151	1.432272445	4.945835625	4.880948003	4.508263707	4.691382394
BHM11	4.08579472	5.734102954	0.127720412	-0.741749104	-1.053761354	-0.629203488	-1.87890641	-2.937636113	-3.440971065	-2.927164813	-3.733640679	-3.518529299	-3.203012428	-2.17199343	-2.582014355	-1.774015488	-0.778383238	-3.774462673	-3.723690348	-0.626516117	-0.353099622	-2.00790231	-3.366685425	-4.169564994	-2.43982717	-4.755291926	-2.547831845	3.827719349	4.587426106	3.623787963	6.356685989	6.11355867	3.825918817	1.406071658	5.000812121	4.983495671	4.9151654	4.547593864
BHM12	4.093224128	5.818419449	0.136350557	-0.448295567	-0.597970605	-0.431839089	-1.976104123	-3.28203165	-3.25139468	-3.054453502	-3.749372162	-3.360593972	-3.070510938	-2.292903594	-2.414931162	-2.062185496	-0.885146989	-4.149532218	-3.906482299	-0.790848443	-0.399468074	-1.875390147	-3.496876398	-4.068269254	-1.82186744	-5.420987319	-3.107145072	4.178960384	5.124229981	3.618900404	6.234207197	6.624008198	3.737026454	1.450651856	4.933455668	4.805403741	4.519323299	4.640438878
BLM1	3.919617918	5.869956444	0.14911097	-0.610157831	-1.221649834	-0.360061445	-1.642812152	-3.096464061	-3.542663632	-2.796255729	-3.344781783	-3.000390231	-2.965386657	-2.169585323	-2.30660712	-1.763012181	-0.696660755	-3.732452828	-3.578302148	-0.504307924	-0.145046686	-1.855373594	-2.948333869	-4.076360043	-2.288338896	-6.003785377	-3.106316357	3.581446341	4.786286786	3.674055494	6.152295421	6.351505474	3.718057313	1.113274546	4.722527179	4.837302694	4.208317457	4.671352417
BLM2	3.679690185	5.798630095	0.034023029	-0.715583485	-1.014046588	-0.300359533	-1.882315073	-3.136845607	-3.569774191	-3.031175542	-3.474247068	-3.025619972	-2.770312296	-1.947059649	-2.153504032	-1.549001398	-0.667408879	-3.858252125	-3.285079871	-0.322846828	0.005022117	-1.686472389	-2.80081575	-3.95515593	-2.67812834	-5.27691177	-2.961254596	3.596196866	4.541619708	3.557432869	6.186464032	6.257649651	3.335926473	1.199250548	4.583558397	4.800086709	3.917673561	4.568946669
BLM3	3.708921943	5.682030897	-0.13810115	-0.829289006	-1.05082877	-0.232133415	-1.746519734	-3.069059581	-3.415285109	-2.84474025	-3.604700374	-2.914068918	-2.824960664	-2.069293127	-2.237430049	-1.647724611	-0.623138378	-3.877419573	-3.382562353	-0.400606634	0.00743912	-1.842692355	-2.659680573	-3.959940597	-2.535839536	-4.966179566	-3.219540532	3.535038664	4.910933814	3.397862446	5.874213204	6.566997772	3.564877856	1.179435661	4.757336607	4.531842879	3.882374784	4.492429206
BLM4	3.503101956	5.352586827	0.048175225	-0.507064188	-0.912902143	-0.40162912	-1.989542473	-3.191328802	-3.272542241	-3.116218435	-3.843217266	-3.106139156	-2.704501804	-1.943257007	-2.286649686	-1.438810847	-0.778092999	-4.00538402	-3.416033634	-0.41280996	-0.095193679	-2.055958929	-2.89047335	-4.001869078	-3.26916386	-5.000397908	-2.920956367	3.981415399	4.883129862	3.817280755	6.284000492	6.612243601	3.377029531	1.54001347	4.770917871	4.942310357	4.260526935	4.18740467
BLM5	3.76279204	5.925866677	-0.084076871	-0.730704036	-1.396716877	-0.117978422	-1.756507897	-3.026320459	-3.687574276	-3.035622852	-3.581317301	-3.175852193	-2.831347785	-2.081730258	-2.356593553	-1.675365465	-0.718425415	-3.549568603	-3.3678983	-0.581962564	-0.056737298	-1.51557808	-3.049740733	-4.145986157	-2.139153439	-5.798909181	-3.095809485	3.668539501	4.970997799	3.499442068	6.023310348	6.584069147	3.634100555	1.039853226	4.790290573	4.50757129	4.385403656	4.765240621
BLM6	3.845166667	5.790215403	0.238733469	-0.606946863	-0.993707594	-0.274828998	-1.720510211	-3.139087439	-3.172925254	-2.860224175	-3.794152048	-3.140937578	-2.856037149	-1.940861244	-2.390220546	-1.682322556	-0.718924712	-3.830387897	-3.413913503	-0.54264713	-0.015721444	-1.834107388	-2.829918826	-3.899117229	-2.60271298	-5.671306602	-2.865834288	3.788429692	4.754498429	3.534885643	6.056528609	6.295098641	3.446204232	1.197562791	4.59811522	4.467344989	4.148040712	4.636529156
BLM7	3.723440872	5.710267366	0.197304036	-0.701131482	-0.842250503	-0.425077448	-1.867816022	-3.062786159	-3.435765812	-3.26800948	-3.634662334	-3.137862186	-2.918114224	-2.129656863	-2.401590579	-1.891901965	-0.800957549	-3.645866933	-3.817541149	-0.587093738	-0.137395375	-1.864015542	-2.93319333	-3.820891236	-2.40810526	-4.612709944	-2.927683675	3.725298986	4.895860837	3.486945558	6.107501707	6.528939793	3.513403067	1.221884178	4.752415827	4.593176077	4.264589335	4.551051151
BLM8	3.538840603	5.614161313	0.118845676	-0.389152709	-0.644185452	-0.213586662	-1.854639161	-3.044409015	-3.54038813	-2.950654045	-3.479144505	-3.101567429	-2.595731609	-1.853339615	-2.179861521	-1.480433476	-0.66950326	-3.746139939	-3.576106213	-0.446319956	-0.039848305	-1.876329134	-2.952601466	-4.465489492	-2.358768572	-5.033994227	-3.188990244	3.614083302	4.8763448	3.401310805	6.266482248	6.485937884	3.07193583	0.948051098	4.721573195	4.485667392	4.153269413	4.38468058

[truncated: 6 more sheets: Fig. 7 C; Fig. 8, Fig. 7 D; Fig. 8, Fig. S1 A, Fig. S1 B, Fig. S1 C, Fig. S1 D]
